# Supplementary material for: Fluoride responsive single nanochannel: click fabrication and highly selective sensing in aqueous solution
Source: Chem Sci. 2015 Jul 22;6(10):5859–65. doi: 10.1039/c5sc02191j (PMC5950555; doi:10.1039/c5sc02191j)
Supplement: Supplementary file 1 [file SC-006-C5SC02191J-s001.zip]

Archive with 13 entries (13 files):
- fig_s1.tif
- fig_s2.tif
- fig_s3.tif
- fig_s4.tif
- fig_s5.tif
- fig_s6.tif
- fig_s7.tif
- fig_s8.tif
- fig_s9.tif
- fig_s10.tif
- fig_s11.tif
- scheme_1.cdx
- scheme_2.cdx
